# Supplementary material for: Selective enhancement of attentional networks in college table tennis athletes: a preliminary investigation
Source: PeerJ. 2016 Dec 6;4:e2762. doi: 10.7717/peerj.2762 (PMC5144722; doi:10.7717/peerj.2762)
Supplement: Data S2 [file peerj-04-2762-s002.zip]

Archive with 67 entries (65 files):
- raw data/athlete/
- raw data/athlete/a201_ANT_result.mat
- raw data/athlete/a203_ANT_result.mat
- raw data/athlete/a204_ANT_result.mat
- raw data/athlete/a205_ANT_result.mat
- raw data/athlete/a206_ANT_result.mat
- raw data/athlete/a207_ANT_result.mat
- raw data/athlete/a208_ANT_result.mat
- raw data/athlete/a209_ANT_result.mat
- raw data/athlete/a212_ANT_result.mat
- raw data/athlete/a213_ANT_result.mat
- raw data/athlete/a214_ANT_result.mat
- raw data/athlete/a215_ANT_result.mat
- raw data/athlete/a216_ANT_result.mat
- raw data/athlete/a217_ANT_result.mat
- raw data/athlete/a219_ANT_result.mat
- raw data/athlete/a220_ANT_result.mat
- raw data/athlete/a221_ANT_result.mat
- raw data/athlete/a224_ANT_result.mat
- raw data/athlete/a225_ANT_result.mat
- raw data/athlete/a226_ANT_result.mat
- raw data/athlete/a227_ANT_result.mat
- raw data/athlete/a228_ANT_result.mat
- raw data/athlete/a229_ANT_result.mat
- raw data/athlete/a230_ANT_result.mat
- raw data/athlete/a233_ANT_result.mat
- raw data/athlete/a234_ANT_result.mat
- raw data/athlete/a235_ANT_result.mat
- raw data/athlete/a236_ANT_result.mat
- raw data/athlete/a403_ANT_result.mat
- raw data/athlete/a418_ANT_result.mat
- raw data/athlete/a429_ANT_result.mat
- raw data/control/
- raw data/control/c104_ANT_result.mat
- raw data/control/c105_ANT_result.mat
- raw data/control/c107_ANT_result.mat
- raw data/control/c108_ANT_result.mat
- raw data/control/c109_ANT_result.mat
- raw data/control/c110_ANT_result.mat
- raw data/control/c111_ANT_result.mat
- raw data/control/c113_ANT_result.mat
- raw data/control/c114_ANT_result.mat
- raw data/control/c116_ANT_result.mat
- raw data/control/c117_ANT_result.mat
- raw data/control/c119_ANT_result.mat
- raw data/control/c120_ANT_result.mat
- raw data/control/c121_ANT_result.mat
- raw data/control/c122_ANT_result.mat
- raw data/control/c123_ANT_result.mat
- raw data/control/c124_ANT_result.mat
- raw data/control/c125_ANT_result.mat
- raw data/control/c127_ANT_result.mat
- raw data/control/c128_ANT_result.mat
- raw data/control/c130_ANT_result.mat
- raw data/control/c131_ANT_result.mat
- raw data/control/c134_ANT_result.mat
- raw data/control/c135_ANT_result.mat
- raw data/control/c136_ANT_result.mat
- raw data/control/c138_ANT_result.mat
- raw data/control/c302_ANT_result.mat
- raw data/control/c310_ANT_result.mat
- raw data/control/c311_ANT_result.mat
- raw data/control/c322_ANT_result.mat
- raw data/control/c323_ANT_result.mat
- raw data/control/c331_ANT_result.mat
- raw data/control/c332_ANT_result.mat
- raw data/control/c337_ANT_result.mat
