# Supplementary material for: Selective enhancement of attentional networks in college table tennis athletes: a preliminary investigation
Source: PeerJ. 2016 Dec 6;4:e2762. doi: 10.7717/peerj.2762 (PMC5144722; doi:10.7717/peerj.2762)
Supplement: Data S3 [file peerj-04-2762-s003.m]

seed_b=input('ÇëÊäÈëÊý¾Ý³õÊ¼±àºÅ:       ','s');
numb_b=str2num(seed_b);
seed_n=input('ÇëÊäÈëÊý¾ÝÊýÁ¿£¨Ãû£©:       ','s');
numb_n=str2num(seed_n);
ca=input('c or a:       ','s');
stdn=3;
%rt_lmt=1.7;
output_ANT=[]
for i=numb_b:(numb_b+numb_n-1)
    
    antname=[ca num2str(i) '_ANT_result.mat']
    load(antname)
   right_indi=find(result(:,1)==1);
   no_indi=find(result(:,1)==0);
   wrong_indi=find(result(:,1)==-1);
 
   right_numb=length(right_indi)
   no_numb=length(no_indi)
   wrong_numb=length(wrong_indi)
   
  %% outlier corection for RTs
  %% outlier corection for c
  OCc=find(result(right_indi,4)==33 | result(right_indi,4)==11)
  r_std_c=std(result(right_indi(OCc),2)) 
  l_bar_c=mean(result(right_indi(OCc),2))-r_std_c*stdn
  h_bar_c=mean(result(right_indi(OCc),2))+r_std_c*stdn
  
  out_bar_indi_c=find(result(right_indi(OCc),2)<l_bar_c | result(right_indi(OCc),2)>h_bar_c);
  out_numb_c=length(out_bar_indi_c);
  result(right_indi(OCc(out_bar_indi_c)),1)=-1;
  
   %% outlier corection for i
  OCi=find(result(right_indi,4)==31 | result(right_indi,4)==13)
  r_std_i=std(result(right_indi(OCi),2)) 
  l_bar_i=mean(result(right_indi(OCi),2))-r_std_i*stdn
  h_bar_i=mean(result(right_indi(OCi),2))+r_std_i*stdn
  
  out_bar_indi_i=find(result(right_indi(OCi),2)<l_bar_i | result(right_indi(OCi),2)>h_bar_i);
  out_numb_i=length(out_bar_indi_i);
  result(right_indi(OCi(out_bar_indi_i)),1)=-1;
   
   
    %% outlier corection for n
  OCn=find(result(right_indi,4)==31 | result(right_indi,4)==13)
  r_std_n=std(result(right_indi(OCn),2)) 
  l_bar_n=mean(result(right_indi(OCn),2))-r_std_n*stdn
  h_bar_n=mean(result(right_indi(OCn),2))+r_std_n*stdn
  
  out_bar_indi_n=find(result(right_indi(OCn),2)<l_bar_i | result(right_indi(OCn),2)>h_bar_n);
  out_numb_n=length(out_bar_indi_n);
  result(right_indi(OCn(out_bar_indi_n)),1)=-1;
 
  %% result output
result0=result(find(result(:,3)==0),:)
result1=result(find(result(:,3)==1),:)
result2=result(find(result(:,3)==2),:)
result34=result(find(result(:,3)==3 | result(:,3)==4),:)


result0_c=result0(find(result0(:,4)==11 | result0(:,4)==33),:)
result0_i=result0(find(result0(:,4)==13 | result0(:,4)==31),:)
result0_n=result0(find(result0(:,4)==10 | result0(:,4)==30),:)
r0_c_indi=find(result0_c(:,1)==1);
r0_c_avrg=mean(result0_c(r0_c_indi,2));
r0_c_acc=length(r0_c_indi)/length(result0_c(:,1));
r0_i_indi=find(result0_i(:,1)==1);
r0_i_avrg=mean(result0_i(r0_i_indi,2));
r0_i_acc=length(r0_i_indi)/length(result0_i(:,1));
r0_n_indi=find(result0_n(:,1)==1);
r0_n_avrg=mean(result0_n(r0_n_indi,2));
r0_n_acc=length(r0_n_indi)/length(result0_n(:,1));


result1_c=result1(find(result1(:,4)==11 | result1(:,4)==33),:)
result1_i=result1(find(result1(:,4)==13 | result1(:,4)==31),:)
result1_n=result1(find(result1(:,4)==10 | result1(:,4)==30),:)
r1_c_indi=find(result1_c(:,1)==1);
r1_c_avrg=mean(result1_c(r1_c_indi,2));
r1_c_acc=length(r1_c_indi)/length(result1_c(:,1));
r1_i_indi=find(result1_i(:,1)==1);
r1_i_avrg=mean(result1_i(r1_i_indi,2));
r1_i_acc=length(r1_i_indi)/length(result1_i(:,1));
r1_n_indi=find(result1_n(:,1)==1);
r1_n_avrg=mean(result1_n(r1_n_indi,2));
r1_n_acc=length(r1_n_indi)/length(result1_n(:,1));

result2_c=result2(find(result2(:,4)==11 | result2(:,4)==33),:)
result2_i=result2(find(result2(:,4)==13 | result2(:,4)==31),:)
result2_n=result2(find(result2(:,4)==10 | result2(:,4)==30),:)
r2_c_indi=find(result2_c(:,1)==1);
r2_c_avrg=mean(result2_c(r2_c_indi,2));
r2_c_acc=length(r2_c_indi)/length(result2_c(:,1));
r2_i_indi=find(result2_i(:,1)==1);
r2_i_avrg=mean(result2_i(r2_i_indi,2));
r2_i_acc=length(r2_i_indi)/length(result2_i(:,1));
r2_n_indi=find(result2_n(:,1)==1);
r2_n_avrg=mean(result2_n(r2_n_indi,2));
r2_n_acc=length(r2_n_indi)/length(result2_n(:,1));

result34_c=result34(find(result34(:,4)==11 | result34(:,4)==33),:)
result34_i=result34(find(result34(:,4)==13 | result34(:,4)==31),:)
result34_n=result34(find(result34(:,4)==10 | result34(:,4)==30),:)
r34_c_indi=find(result34_c(:,1)==1);
r34_c_avrg=mean(result34_c(r34_c_indi,2));
r34_c_acc=length(r34_c_indi)/length(result34_c(:,1));
r34_i_indi=find(result34_i(:,1)==1);
r34_i_avrg=mean(result34_i(r34_i_indi,2));
r34_i_acc=length(r34_i_indi)/length(result34_i(:,1));
r34_n_indi=find(result34_n(:,1)==1);
r34_n_avrg=mean(result34_n(r34_n_indi,2));
r34_n_acc=length(r34_n_indi)/length(result34_n(:,1));

output_ANT=[output_ANT;i right_numb no_numb wrong_numb out_numb_c  out_numb_i out_numb_n...
r0_c_avrg r0_c_acc r0_i_avrg r0_i_acc r0_n_avrg r0_n_acc ...    
r1_c_avrg r1_c_acc r1_i_avrg r1_i_acc r1_n_avrg r1_n_acc ...
r2_c_avrg r2_c_acc r2_i_avrg r2_i_acc r2_n_avrg r2_n_acc ...
r34_c_avrg r34_c_acc r34_i_avrg r34_i_acc r34_n_avrg r34_n_acc];
end
