# Supplementary material for: Selective enhancement of attentional networks in college table tennis athletes: a preliminary investigation
Source: PeerJ. 2016 Dec 6;4:e2762. doi: 10.7717/peerj.2762 (PMC5144722; doi:10.7717/peerj.2762)
Supplement: Supplemental Information 1 [file peerj-04-2762-s004.zip]

Archive with 11 entries (11 files):
- program/ANT.m
- program/cue0.jpg
- program/cue1.jpg
- program/cue2.jpg
- program/cue3.jpg
- program/cue4.jpg
- program/intro_ANT.jpg
- program/main_ANT.jpg
- program/moreprc_ANT.jpg
- program/prc_ANT.jpg
- program/rest_ANT.jpg
