# Supplementary material for: Selective enhancement of attentional networks in college table tennis athletes: a preliminary investigation
Source: PeerJ. 2016 Dec 6;4:e2762. doi: 10.7717/peerj.2762 (PMC5144722; doi:10.7717/peerj.2762)
Supplement: Supplemental Information 1 [file peerj-04-2762-s004.zip › program/ANT.m]

% ANT by Biye @ sus 
% beta 1.0
% 2015/6/26

%%%%%%%%%%%%% cue_i %%%%%%%%%
% cue_i=0,1,2,3,4           %
% 0 no cue                  %
% 1 center cue              %
% 2 double cue              %
% 3 spatial cue up          %
% 4 spatial cue down        %  
% 0:1:2:3:4=12:12:12:6:6 pB %
%%%%%%%%%%%%%%%%%%%%%%%%%%%%%

%%%%%%%%%%%%target condition %%%%%%%%%%%%%
%      tgt_i=10,30,11,13,31,33           %
%      10\30 neutral  left\right         %
%      11\33 congruent  left\right       %
%      13\31 incongruent  left\right     %
%10:30:11:33:13:31=4:4:4:4:4:4 per block %
%          -1 up         -2 down         %
%                                        %
%%%%%%%%%%%%%%%%%%%%%%%%%%%%%%%%%%%%%%%%%%             

%
%%%%%%%%%%%%%% one block   %%%%%%%%%%%%%%%
indi_matrix_basic=[0,10,1,1;0,30,3,1;0,11,1,1;0,33,3,1;0,13,1,1;0,31,3,1;
    0,10,1,2;0,30,3,2;0,11,1,2;0,33,3,2;0,13,1,2;0,31,3,2;
    1,10,1,1;1,30,3,1;1,11,1,1;1,33,3,1;1,13,1,1;1,31,3,1;
    1,10,1,2;1,30,3,2;1,11,1,2;1,33,3,2;1,13,1,2;1,31,3,2;
    2,10,1,1;2,30,3,1;2,11,1,1;2,33,3,1;2,13,1,1;2,31,3,1;
    2,10,1,2;2,30,3,2;2,11,1,2;2,33,3,2;2,13,1,2;2,31,3,2;
    3,10,1,1;3,30,3,1;3,11,1,1;3,33,3,1;3,13,1,1;3,31,3,1;
    4,10,1,2;4,30,3,2;4,11,1,2;4,33,3,2;4,13,1,2;4,31,3,2];
%%%%%%%%%%%%%
participant_name=input('ÇëÊäÈë²âÊÔÕß±àºÅ»òÐÕÃû:       ','s');
participant_name2=[participant_name '_ANT' '_result'  '.mat'];
whichScreen = max(Screen('Screens'));
[theWindow,theRect] = Screen(whichScreen,'OpenWindow',0,[],[],2);
%% ¿ÉÒÔÐÞ¸ÄµÄ²ÎÊý£¬Ã¿¸öblockÓÐ48¸ötrail£¬Õâ¸öÊýÄ¿²»ÄÜÐÞ¸Ä
n=4; % blockµÄÊýÁ¿
crosst=[0.4 0.8 1.2 1.6];
timelimt=1.7 %ÔÊÐí·´Ó¦Ê±¼ä
prc_n=12; %% Á·Ï°´ÎÊý
prc_acc_std=0.75; %%Á·Ï°Ó¦´ïµ½µÄ×¼È·ÂÊ
prc_indi=0; %% ÊÇ·ñÐèÒªÁ·Ï°£¬1Îª²»Á·Ï°£¬0ÎªÁ·Ï°¡£
rest_n=48;


%%
cue0_t=imread('cue0.jpg');
cue1_t=imread('cue1.jpg');
cue2_t=imread('cue2.jpg');
cue3_t=imread('cue3.jpg');
cue4_t=imread('cue4.jpg');

cue0=Screen('MakeTexture',theWindow,cue0_t);
cue1=Screen('MakeTexture',theWindow,cue1_t);
cue2=Screen('MakeTexture',theWindow,cue2_t);
cue3=Screen('MakeTexture',theWindow,cue3_t);
cue4=Screen('MakeTexture',theWindow,cue4_t);

stm10_1_t=imread('stm10_1.jpg');
stm30_1_t=imread('stm30_1.jpg');
stm11_1_t=imread('stm11_1.jpg');
stm33_1_t=imread('stm33_1.jpg');
stm13_1_t=imread('stm13_1.jpg');
stm31_1_t=imread('stm31_1.jpg');
stm10_2_t=imread('stm10_2.jpg');
stm30_2_t=imread('stm30_2.jpg');
stm11_2_t=imread('stm11_2.jpg');
stm33_2_t=imread('stm33_2.jpg');
stm13_2_t=imread('stm13_2.jpg');
stm31_2_t=imread('stm31_2.jpg');

stm10_1=Screen('MakeTexture',theWindow,stm10_1_t);
stm30_1=Screen('MakeTexture',theWindow,stm30_1_t);
stm11_1=Screen('MakeTexture',theWindow,stm11_1_t);
stm33_1=Screen('MakeTexture',theWindow,stm33_1_t);
stm13_1=Screen('MakeTexture',theWindow,stm13_1_t);
stm31_1=Screen('MakeTexture',theWindow,stm31_1_t);
stm10_2=Screen('MakeTexture',theWindow,stm10_2_t);
stm30_2=Screen('MakeTexture',theWindow,stm30_2_t);
stm11_2=Screen('MakeTexture',theWindow,stm11_2_t);
stm33_2=Screen('MakeTexture',theWindow,stm33_2_t);
stm13_2=Screen('MakeTexture',theWindow,stm13_2_t);
stm31_2=Screen('MakeTexture',theWindow,stm31_2_t);
%% practice
HideCursor
Screen(theWindow,'FillRect',[127 127 127]);
intro=imread('intro_ANT.jpg');
intro_t=Screen('MakeTexture',theWindow,intro);
Screen('DrawTexture',theWindow,intro_t);
Screen('Flip', theWindow);

prc_rst=[];
ptt=1;
prc=imread('prc_ANT.jpg');
prc_t=Screen('MakeTexture',theWindow,prc);
Screen('DrawTexture',theWindow,prc_t);
WaitSecs(0.5)
KbWait;
Screen('Flip', theWindow);
WaitSecs(3)
mt=indi_matrix_basic(randperm(48),:)
if prc_n>48
    prc_n=48
end
while prc_indi==0
     for i=1:prc_n
        cuei=['cue' num2str(mt(i,1))];
        stmi=['stm' num2str(mt(i,2)) '_' num2str(mt(i,4))];
        Screen(theWindow,'FillRect',[127 127 127]);
        Screen('DrawTexture',theWindow,cue0);
        Screen('Flip', theWindow);   % cross
        
        Screen(theWindow,'FillRect',[127 127 127]);
        Screen('DrawTexture',theWindow,eval(cuei));
        WaitSecs(crosst(unidrnd(4)))
        
        Screen('Flip', theWindow); % cue
        Screen(theWindow,'FillRect',[127 127 127]);
        Screen('DrawTexture',theWindow,cue0);
        
        WaitSecs(0.1) % cue time
        
        Screen('Flip', theWindow); %cross
        Screen(theWindow,'FillRect',[127 127 127]);
        Screen('DrawTexture',theWindow,eval(stmi));
        
         WaitSecs(0.4) % 2nd corss duration
         
        Screen('Flip', theWindow); %cross
         
         
         tic
  %  Screen(theWindow,'FillRect',[180 180 180]);
    KbName('UnifyKeyNames');
    escapeKey = KbName('escape');
    rightkey = KbName('1');
    wrongkey = KbName('3');
    if mt(i,3)==3
        rightkey = KbName('3');
        wrongkey = KbName('1');
    end
    
    while (1)
        [KeyIsDown, secs, KeyCode] = KbCheck;
        if toc>timelimt
            reaction=0;
            ptt=ptt+1;
            break
        end
        if KeyCode(rightkey)
            reaction=1;
            ptt=ptt+1;
            break
        elseif KeyCode(wrongkey)
            reaction=-1;
            ptt=ptt+1;
            break;
        elseif KeyCode(escapeKey)
            Screen(theWindow,'Close');
            break
        end
    end

  prc_rst=[prc_rst; reaction ];     
       if ptt>prc_n
        prc_acc=sum(prc_rst)/(ptt-1);
        if prc_acc>prc_acc_std
            prc_indi=1
        else
            prc_indi=0;
            ptt=1;
            prc_rst=[];
            moreprc=imread('moreprc_ANT.jpg');
            moreprc_t=Screen('MakeTexture',theWindow,moreprc);
            Screen('DrawTexture',theWindow,moreprc_t);
            Screen('Flip', theWindow);
            WaitSecs(0.5)
            KbWait;
        end
        
    end    
         
    
        
    end   
    
end


%% main part
main=imread('main_ANT.jpg');
main_t=Screen('MakeTexture',theWindow,main);
Screen('DrawTexture',theWindow,main_t);
Screen('Flip', theWindow);   
WaitSecs(0.5)
KbWait;

result=[];
ttt=1;
for t=1:n
    mt=indi_matrix_basic(randperm(48),:)
    for i=1:48
        cuei=['cue' num2str(mt(i,1))];
        stmi=['stm' num2str(mt(i,2)) '_' num2str(mt(i,4))];
        Screen(theWindow,'FillRect',[127 127 127]);
        Screen('DrawTexture',theWindow,cue0);
        Screen('Flip', theWindow);   % cross
        
        Screen(theWindow,'FillRect',[127 127 127]);
        Screen('DrawTexture',theWindow,eval(cuei));
        WaitSecs(crosst(unidrnd(4)))
        
        Screen('Flip', theWindow); % cue
        Screen(theWindow,'FillRect',[127 127 127]);
        Screen('DrawTexture',theWindow,cue0);
        
        WaitSecs(0.1) % cue time
        
        Screen('Flip', theWindow); %cross
        Screen(theWindow,'FillRect',[127 127 127]);
        Screen('DrawTexture',theWindow,eval(stmi));
        
         WaitSecs(0.4) % 2nd corss duration
         
        Screen('Flip', theWindow); %cross
         
         
         tic
  %  Screen(theWindow,'FillRect',[180 180 180]);
    KbName('UnifyKeyNames');
    escapeKey = KbName('escape');
    rightkey = KbName('1');
    wrongkey = KbName('3');
    if mt(i,3)==3
        rightkey = KbName('3');
        wrongkey = KbName('1');
    end
    
    while (1)
        [KeyIsDown, secs, KeyCode] = KbCheck;
        if toc>timelimt
            reaction=0;
            rt_temp=10000;
            break
        end
        if KeyCode(rightkey)
            reaction=1;
            rt_temp=toc;
            break
        elseif KeyCode(wrongkey)
            reaction=-1;
            rt_temp=toc;
            break;
        elseif KeyCode(escapeKey)
            Screen(theWindow,'Close');
            break
        end
    end
   % Screen('Flip', theWindow);
         
  result=[result; reaction rt_temp mt(i,:)];               
    if (mod(ttt,rest_n)==0) & (ttt~=48*n)
        rest=imread('rest_ANT.jpg');
        rest_t=Screen('MakeTexture',theWindow,rest);
        Screen('DrawTexture',theWindow,rest_t);
        Screen('Flip', theWindow);
        WaitSecs(0.5)
        KbWait;
    end
    ttt=ttt+1;
    end
end

save(participant_name2, 'result');
ShowCursor
Screen('CloseAll');


%%% end %%%
 
